# Supplementary material for: Repeated quantitative measurements of De Novo synthesis of albumin and fibrinogen
Source: PLoS One. 2017 Mar 28;12(3):e0174611. doi: 10.1371/journal.pone.0174611 (PMC5370154; doi:10.1371/journal.pone.0174611)
Supplement: S2 Table — (XLSX) [file pone.0174611.s002.xlsx]

## Sheet: FSR data 
Electronic Supplement showing all enrichment data used for the calculation of FSR.
Albumin
Study A
		Sub 1					Sub 2					Sub 3					Sub 4					Sub 5					Sub 6					Sub 7					Sub 8					Sub 9					Sub 10
Time	Tracer	Area	Ts	Δ protein	R²	FSR	Area	Ts	Δ protein	R²	FSR	Area	Ts	Δ protein	R²	FSR	Area	Ts	Δ protein	R²	FSR	Area	Ts	Δ protein	R²	FSR	Area	Ts	Δ protein	R²	FSR	Area	Ts	Δ protein	R²	FSR	Area	Ts	Δ protein	R²	FSR	Area	Ts	Δ protein	R²	FSR	Area	Ts	Δ protein
Day 0	D5	218.812	36.25	0.0151249	0.9969	9.95						253.81	35.25	0.0160337	0.9986	9.09677											277.92	34.5	0.0230011	0.9992	11.9177	288.4	34.3333	0.0255455	0.9938	12.755	273.91	44.1667	0.0241659	0.9639	12.7045
Day 0	D8						289.94	32.5714	0.0304304	0.977	15.1134						295.96	38.2	0.0414352	0.9998	20.1604	258.655	31.8889	0.0349268	0.9954	19.44																309.79	37.25	0.033219	0.9927	15.4412	263.529	30.5	0.0226681
Day 2	D5						298.07	32.25	0.0315392	0.9989	15.2369						281.5	36.7143	0.0278919	0.9887	14.268	280.54	37	0.0334858	0.9978	17.43																266.36	33.4286	0.0286531	0.9996	15.4905	290.203	39.1667	0.0245101
Day2	D8	218.913	38.75	0.0161697	0.9951	10.64						209.23	41.5	0.017293	0.966	11.9017											281.92	38.3333	0.0243818	0.9963	12.4538	286.32	32.6667	0.035593	0.9989	17.9009	270.6	21	0.0187854	0.9499	9.99669
Study B
		Sub 1					Sub 2					Sub 3					Sub 4					Sub 5					Sub 6
Time	Tracer	Area	Ts	Δ protein	R²	FSR	Area	Ts	Δ protein	R²	FSR	Area	Ts	Δ protein	R²	FSR	Area	Ts	Δ protein	R²	FSR	Area	Ts	Δ protein	R²	FSR	Area	Ts	Δ protein	R²	FSR
Day 0	D5	273	32	0.0222484	0.9999	11.7354	287	36.4	0.00327	0.9996	16.46	298.7	35.7143	0.0261833	0.9834	12.6227	268	36.8333	0.0231604	0.9926	12.4444	281.6	39.4	0.0202397	0.9965	10.4	268.7	34.6	0.0197435	0.9978	10.5808
5 hours	D8	268.6	31.2857	0.0270527	0.9947	14.5033	295	31.9	0.03672	0.9952	17.96	264.6	36.875	0.0319902	0.9979	17.4096	265.2	31	0.0250543	0.9778	13.6041	294.18	36.1429	0.0268295	0.9994	13.1329	255.6	25.2	0.017646	0.9718	9.94138
7 days	D5	589.5	36.0714	0.055235	0.9912	13.4925	606.1	36.9412	0.0696253	0.9974	16.5419	560.7	35.3077	0.0529838	0.9904	13.6074	540.7	36.4545	0.0451036	0.998	12.0121	616.21	39.6	0.0407112	0.999	9.51366	529.6	29.5556	0.0343993	0.9859	9.3533
Fibrinogen
Study A
		Sub 1					Sub 2					Sub 3					Sub 4					Sub 5					Sub 6					Sub 7					Sub 8					Sub 9					Sub 10
Time	Tracer	Area	Ts	Δ protein	R²	FSR	Area	Ts	Δ protein	R²	FSR	Area	Ts	Δ protein	R²	FSR	Area	Ts	Δ protein	R²	FSR	Area	Ts	Δ protein	R²	FSR	Area	Ts	Δ protein	R²	FSR	Area	Ts	Δ protein	R²	FSR	Area	Ts	Δ protein	R²	FSR	Area	Ts	Δ protein	R²	FSR	Area	Ts	Δ protein
Day 0	D5	256.94	46.125	0.033366	0.9964	18.6997						239.22	26.3333	0.0111206	0.9798	6.69411											288.08	40.8	0.0199618	0.9919	9.97814	292.49	39.4286	0.0260688	0.9762	12.8343	277.78	42	0.0311832	0.9937	16.1652
Day 0	D8						294.18	42.7143	0.0283061	0.9953	13.8557						291.72	32.4	0.0183158	0.9992	9.04111	290.5	42.2	0.0390564	0.985	19.3601																311	38.75	0.0328887	0.9813	15.2282	312.73	37.5	0.0258658
Day 2	D5						304.91	39.5714	0.0291634	0.9956	13.773						285.42	40.1429	0.0275394	0.9854	13.8942	287.83	43.4444	0.0354172	0.9907	17.7191																273.14	39	0.0255338	0.9955	13.4615	312.41	39.25	0.031765
Day2	D8	283.98	48.4286	0.0299537	0.9718	15.1888						180.63	30	0.0155512	0.9957	12.3975											284.15	37	0.0180544	0.9846	9.2	281	49.9091	0.0451414	0.9662	23.133	281.12	42.8889	0.0365422	0.999	18.7183
Study B
		Sub 1					Sub 2					Sub 3					Sub 4					Sub 5					Sub 6
Time	Tracer	Area	Ts	Δ protein	R²	FSR	Area	Ts	Δ protein	R²	FSR	Area	Ts	Δ protein	R²	FSR	Area	Ts	Δ protein	R²	FSR	Area	Ts	Δ protein	R²	FSR	Area	Ts	Δ protein	R²	FSR
Day 0	D5	347.04	43.625	0.0320836	0.9945	13.3127	288.65	39	0.0459499	0.9973	22.9232	305.09	37.8889	0.034402	1	16.2375	272.71	43.5	0.0411098	0.999	21.7074	283.8	40.2857	0.0272031	0.9858	13.8029	274.08	38.1429	0.029243	0.9984	15.3641
5 hours	D8	314.69	41.625	0.033462	0.9927	15.312	293.76	41.2667	0.0607047	0.9933	29.7572	267	40.6364	0.0452543	0.9961	24.4068	277.3	45.0769	0.0535876	0.8858	27.8277	311.52	40.4	0.0383569	0.9933	17.7305	262.74	41.3333	0.0370927	0.9882	20.3294
7 days	D5	613.79	43	0.0580396	0.9603	13.62	609.21	39.5926	0.108922	0.9974	25.8	579.22	42.7895	0.0933926	0.9984	23.2184	546.72	38.9545	0.0875316	0.9761	23.0549	621.7	48.7333	0.0583969	0.9956	13.5261	559.08	48.9565	0.0900228	0.9132	23.1868
Area: area under the curve of the plasma precursor enrichment
Ts: secretion time (min)
Δ protein: increase in phenylalanine enrichment in the protein over time
R2: coefficient of determination for the increament in protein enrichment
FSR: fractional synthesis rate (%/day)
[truncated: 2 more columns]
